# Supplementary material for: Enhancing the Electrochemical Performance of Ni-Rich LiNi0.88Co0.09Al0.03O2 Cathodes through Tungsten-Doping for Lithium-Ion Batteries
Source: Nanomaterials (Basel). 2022 Feb 22;12(5):729. doi: 10.3390/nano12050729 (PMC8912114; doi:10.3390/nano12050729)
Supplement: Supplementary file 1 [file nanomaterials-12-00729-s001.zip]

Archive with 1 entries (1 files):
- nanomaterials-1603245-supplementary.pdf
